# Supplementary material for: nFeS Embedded into Cryogels for High-Efficiency Removal of Cr(VI): From Mechanism to for Treatment of Industrial Wastewater
Source: Gels. 2024 Jan 11;10(1):56. doi: 10.3390/gels10010056 (PMC10815210; doi:10.3390/gels10010056)
Supplement: Supplementary file 1 [file gels-10-00056-s001.zip]

Archive with 1 entries (1 files):
- gels-2802468-supplementary.pdf
